# Supplementary material for: Enhanced antitumor effect on intrapulmonary tumors of docetaxel lung-targeted liposomes in a rabbit model of VX2 orthotopic lung cancer
Source: Sci Rep. 2017 Aug 30;7:10069. doi: 10.1038/s41598-017-10530-8 (PMC5577178; doi:10.1038/s41598-017-10530-8)
Supplement: Supplementary file 2 — Dataset1 [file 41598_2017_10530_MOESM2_ESM.xls]

## Sheet: Fig.1
Zeta potential
	sample number	Zeta potential(mV)	Mean	SD
	1	-16.9	-16.4	1.51327
	2	-17.6
	3	-14.7
size
	sample number	size(nm)	Mean	SD
	1	796.7	682.633	148.517
	2	736.5
	3	514.7
The encapsulation efficacy
	sample number	encapsulation efficacy(%)	Mean	SD
	1	89.45	88.87	1.23661
	2	89.71
	3	87.45

## Sheet: Fig.4C and D
		rabbitCT1(mm3)	rabbitCT2(mm3)	rabbitCT3(mm3)	Mean(mm3)	SD	TIR1(%)	TIR2(%)	TIR3(%)	Mean(%)	SD
	control group(before administration)	35.3925	50.54	35.836	40.5895	8.62024
	control group(three times after administration)	138.51	140.45	158.368	145.776	10.948
	control group(six times after administration)	662.7	722	635.702	673.467	44.1453
	DTX-IN group(before administration)	10.58	11.52	11.109	11.0697	0.471233
	DTX-IN group(three times after administration)	43.245	40.5	41.4	41.715	1.39935	0.687784	0.711641	0.738584	0.71267	0.0254153
	DTX-IN group(six times after administration)	106.317	121.5	88.8	105.539	16.3639	0.839569	0.831717	0.860312	0.843866	0.0147735
	DTX-LP group(before administration)	29.4	27.3375	19.872	25.5365	5.01282
	DTX-LP group(three times after administration)	27.3375	31.5375	34.481	31.1187	3.59012	0.802632	0.775454	0.782273	0.786786	0.0141398
	DTX-LP group(six times after administration)	33.64	33.75	38.9205	35.4368	3.01745	0.949238	0.953255	0.938776	0.947089	0.00747495
		Mean		SD				P(three times after administration)
		DTX-IN	DTX-LP	DTX-IN	DTX-LP			0.012
	after three times administration	0.71267	0.786786	0.0254153	0.0147735			P(six times after administration)
	after six times administration	0.843866	0.947089	0.0141398	0.00747495			<0.01

## Sheet: Fig.5
time point	animals	Area of DTX and IS of different tissues in DTX-LP group																		time point	animals	Area of DTX and IS of different tissues in DTX-IN group
		X		G		P		F		S		W		N		T						X		G		P		F		S		W		N		T
		DTX	IS	DTX	IS	DTX	IS	DTX	IS	DTX	IS	DTX	IS	DTX	IS	DTX	IS					DTX	IS	DTX	IS	DTX	IS	DTX	IS	DTX	IS	DTX	IS	DTX	IS	DTX	IS
30min	1	74.4	215.4	167.3	196.2	210.1	301.3	2532.1	196.6	116.8	192.2	39	250.2	59.2	217.1	1107.1	176.4			30min	1	48.9	114.1	160.7	144.3	158.9	128.4	150.2	142.4	195.9	154.4	35.6	130.2	29.7	147.1	123.7	144.7
	2	61.4	190.2	136.3	164.4	279.6	195.5	2234.1	163	167.9	188.3	29.9	179.9	43.8	236.6	1627.8	188.8				2	25.9	147.3	172.8	166.5	171.2	151.2	158	150.2	184.7	149.4	55.8	130.2	25.2	156	128.4	164.4
	3	66.3	236.1	189.6	253.3	259.9	328.2	2445.3	197.4	128.9	195	36.9	170.9	23.6	186.9	1331.2	183.9				3	22.9	123.6	152.2	168.2	186.5	147.6	157.9	140.8	194.7	169	36.3	151.2	27.4	154.8	27.9	30.3
1.5h	1	38.6	127.9	180.1	142.4	117.3	132	1180	132.8	175.5	166.7	51.4	66.5	17.7	133.9	624.5	104			1.5h	1	51.1	135.4	128.2	135.7	190.7	129.4	99.4	118.6	183	137.2	68.4	113.9	21.3	134	144.3	130
	2	59.4	139	57	135.4	133.4	144.2	1007.1	133.8	220.9	163.4	66.9	135.2	24.6	152.3	783.5	114				2	29.5	130.6	135.7	118.8	92.7	73	92.8	116.9	20.6	18.2	59.7	98.2	34.8	117.4	145.4	114.2
	3	42.9	133.7	189.2	147.1	140.7	148	1171.8	126.5	225.5	176.7	38.8	143.3	19.2	141.7	94.4	16				3	41.5	132.8	148.5	140.9	214	115.2	116.3	130.5	170.6	129.2	61	107.7	32.6	129.3	122.5	105.4
4h	1	20.8	138.4	110.6	104.9	206.3	133.7	822	121.8	141.6	148	25.2	85.3	18.5	139.5	628.5	133.2			4h	1	47.8	128.4	162.2	127.7	320.3	134.7	146.6	142.4	210	153.3	65.7	110.4	18.8	118.6	113.5	140.3
	2	25	148.2	113.4	103.5	208.3	156.2	806.3	130.8	142.4	110.6	25.7	86.2	20.7	145.6	644.9	154.2				2	68.1	122.9	158.2	126.4	315.6	119.8	100.4	134	218.3	134	64.3	100.9	12.1	110	136.9	134.5
	3	11.8	89.5	133.9	170.8	139.9	122.1	846.9	113.5	143.5	188.4	30.4	123.5	3.2	118.4	603.2	140.5				3	41.3	126	153.4	127.1	307.9	120.7	111.5	121.8	203.9	139.6	50.2	93.5	14.7	106.8	124.3	143.1
8h	1	28.1	151.6	120.5	156.5	293.5	143.9	1060.7	142.8	67.1	156.2	18.4	129.4	13.8	141.5	267.9	61.7			8h	1	18.5	166.4	130.1	164.1	265.4	136.2	300.2	156	78.7	145	17	109.6	5.3	65.5	170.9	132.7
	2	42.1	142.6	139.8	160.3	208.7	157	1115.7	146	57.8	144.8	24	137.3	14.3	124	281.9	64.7				2	18.7	141.2	159	158.4	241.3	156.5	289.4	125.5	69.5	127.4	20.5	138.2	10.8	58.7	161.6	131.2
	3	30.7	140.9	137.2	154.1	298	184.7	1283.5	252.8	77.2	184.9	43.2	153.1	19	142.1	197.2	51.5				3	10.4	117.4	153.4	141	258.7	131	276.4	146.9	80	106.4	20.9	133.5	10	45.4	164.4	126.1
12h	1	22.9	126.6	56.2	141.3	145.8	116	700.2	141.2	89	147.8	19.5	152.7	11.6	117.1	124.7	34.9			12h	1	32.9	139.1	76.8	113.8	181.3	135.3	96.2	154.8	167.9	119.1	28.8	131.5	6.5	149.7	112.6	144.3
	2	28	137.9	39.7	165.1	160.9	133.7	734.3	180.6	87.7	134.4	24.3	141.9	13.2	132.9	136.6	33.6				2	25	141.7	66.1	119.6	90.5	65.3	98.8	151.1	174.2	131.4	20	126.4	9.6	137.6	109.7	157.4
	3	16.7	88.3	38.2	132.2	104.3	118.7	762.1	140.8	92.2	120.4	26.2	135.1	10.4	129.1	110.4	29.8				3	38.6	114	73.7	123.7	107.3	71.2	114.3	160.1	175.7	136.2	28.1	139.6	10.6	157.5	109.2	166.2
time point	animals	Area(DTX)/Area(IS) of different tissues in DTX-LP group										time point	animals	Area(DTX)/Area(IS) of different tissues in DTX-IN group
		X	G	P	F	S	W	N	T					X	G	P	F	S	W	N	T
30min	1	0.345404	0.852701	0.697312	12.8795	0.6077	0.155875	0.272685	6.27608			30min	1	0.428571	1.11365	1.23754	1.05478	1.26878	0.273425	0.201903	0.854872
	2	0.322818	0.829075	1.43018	13.7061	0.891662	0.166203	0.185123	8.62182				2	0.175832	1.03784	1.13228	1.05193	1.23628	0.428571	0.161538	0.781022
	3	0.280813	0.74852	0.791895	12.3875	0.661026	0.215916	0.126271	7.23872				3	0.185275	0.904875	1.26355	1.12145	1.15207	0.240079	0.177003	0.920792
1.5h	1	0.301798	1.26475	0.888636	8.88554	1.05279	0.772932	0.132188	6.00481			1.5h	1	0.3774	0.944731	1.47372	0.838111	1.33382	0.600527	0.158955	1.11
	2	0.427338	0.420975	0.925104	7.52691	1.3519	0.494822	0.161523	6.87281				2	0.225881	1.14226	1.26986	0.793841	1.13187	0.607943	0.296422	1.2732
	3	0.320868	1.2862	0.950676	9.26324	1.27617	0.270761	0.135498	5.9				3	0.3125	1.05394	1.85764	0.891188	1.32043	0.566388	0.252127	1.16224
4h	1	0.150289	1.05434	1.54301	6.74877	0.956757	0.295428	0.132616	4.71847			4h	1	0.372274	1.27016	2.37788	1.02949	1.36986	0.595109	0.158516	0.808981
	2	0.168691	1.09565	1.33355	6.16437	1.28752	0.298144	0.14217	4.18223				2	0.554109	1.25158	2.63439	0.749254	1.6291	0.637265	0.11	1.01784
	3	0.131844	0.783958	1.14578	7.46167	0.761677	0.246154	0.027027	4.29324				3	0.327778	1.20692	2.55095	0.915435	1.4606	0.536898	0.13764	0.868623
8h	1	0.185356	0.769968	2.03961	7.42787	0.429577	0.142195	0.0975265	4.34198			8h	1	0.111178	0.792809	1.9486	1.92436	0.542759	0.155109	0.080916	1.28787
	2	0.295231	0.872115	1.3293	7.64178	0.399171	0.1748	0.115323	4.35703				2	0.132436	1.00379	1.54185	2.30598	0.545526	0.148336	0.183986	1.23171
	3	0.217885	0.890331	1.61343	5.07714	0.417523	0.282169	0.133709	3.82913				3	0.088586	1.08794	1.97481	1.88155	0.75188	0.156554	0.220264	1.30373
12h	1	0.180885	0.397735	1.2569	4.95892	0.602165	0.127701	0.0990606	3.57307			12h	1	0.23652	0.674868	1.33999	0.621447	1.40974	0.219011	0.0434202	0.780319
	2	0.203046	0.24046	1.20344	4.06589	0.65253	0.171247	0.0993228	4.06548				2	0.176429	0.552676	1.38591	0.653872	1.32572	0.158228	0.0697674	0.69695
	3	0.189128	0.288956	0.878686	5.41264	0.765781	0.19393	0.0805577	3.7047				3	0.338596	0.595796	1.50702	0.713929	1.29001	0.201289	0.0673016	0.65704
Standard curves and correlation coefficients of DTX in different tissues	Tissue	Standard curves		r
	Heart(X)	R=0.1654c+0.0127		0.9935
	Liver(G)	R=0.1637c+0.0292		0.9992
	Spleen(P)	R=0.1812c+0.0319		0.9987
	Lung(F)	R=0.1671c+0.0129		0.9992
	Kidney(S)	R=0.1514c+0.0266		0.9983
	Stomach(W)	R=0.1640c+0.0194		0.9991
	Brain(N)	R=0.1531c+0.0167		0.9987
	Tumor(T)	R= 0.1268c+0.1124		0.9991
time point	animals	concentration of DTX of different tissues in DTX-LP group caculated by standard curve (Area(DTX)/Area(IS)=0.1268c+0.1124,r=0.9991)										time point	animals	concentration of DTX of different tissues in DTX-IN group caculated by standard curve (Area(DTX)/Area(IS)=0.1268c+0.1124,r=0.9991)
		X	G	P	F	S	W	N	T					X	G	P	F	S	W	N	T
30min	1	2.01151	5.03055	3.67225	76.3043	3.83818	0.832166	1.67201	48.6094			30min	1	2.51434	6.62463	6.65364	6.23504	8.20464	1.54894	1.20969	5.85546
	2	1.87496	4.88623	7.71677	81.2516	5.71375	0.895143	1.10008	67.109				2	0.986286	6.1615	6.07271	6.21802	7.98995	2.49495	0.946038	5.27304
	3	1.621	4.39413	4.19423	73.3605	4.19039	1.19827	0.715681	56.2012				3	1.04338	5.34927	6.79719	6.63404	7.43376	1.34561	1.04704	6.37533
1.5h	1	1.74787	7.54763	4.72813	52.403	6.778	4.59471	0.754332	46.4701			1.5h	1	2.20496	5.59274	7.95709	4.93843	8.63421	3.54346	0.929165	7.86751
	2	2.50688	2.39325	4.92938	44.2723	8.75361	2.89892	0.945939	53.3155				2	1.28888	6.79936	6.83203	4.67349	7.30032	3.58868	1.82706	9.15461
	3	1.86317	7.67868	5.07051	54.6633	8.25346	1.53269	0.775947	45.6435				3	1.81258	6.25986	10.0758	5.25606	8.5458	3.33529	1.53773	8.27949
4h	1	0.831856	6.26229	8.33944	39.6156	6.1437	1.6831	0.757129	36.3255			4h	1	2.17397	7.58072	12.9469	6.08375	8.87228	3.51042	0.926297	5.49354
	2	0.943113	6.51467	7.18348	36.1183	8.32842	1.69966	0.819532	32.0965				2	3.27333	7.46721	14.3625	4.40667	10.5846	3.76747	0.609406	7.14072
	3	0.720336	4.61062	6.14725	43.882	4.8552	1.38265	0.0674528	32.9719				3	1.90494	7.1944	13.9021	5.40117	9.47161	3.15548	0.789944	5.96391
8h	1	1.04387	4.52516	11.0801	43.6797	2.66167	0.748748	0.527933	33.3563			8h	1	0.595392	4.66469	10.5778	11.439	3.40924	0.827497	0.419438	9.27025
	2	1.70817	5.14914	7.16004	44.9598	2.46084	0.947559	0.644171	33.475				2	0.723919	5.9535	8.33307	13.7228	3.42752	0.786194	1.09266	8.82734
	3	1.24054	5.26042	8.72807	29.6118	2.58205	1.60225	0.764263	29.3117				3	0.458803	6.46758	10.7225	11.1828	4.79049	0.836307	1.32962	9.39532
12h	1	1.01684	2.25128	6.76047	28.9044	3.80162	0.660374	0.537953	27.2923			12h	1	1.35321	3.94422	7.21901	3.64181	9.13567	1.21714	0.174528	5.2675
	2	1.15082	1.29053	6.46546	23.5601	4.13428	0.925899	0.539666	31.1757				2	0.989898	3.19777	7.47247	3.83586	8.58073	0.846511	0.346619	4.61002
	3	1.06667	1.58678	4.67321	31.6196	4.8823	1.06421	0.417098	28.3304				3	1.97035	3.46119	8.14085	4.19527	8.34488	1.10908	0.330513	4.29527
	Mean concentration of DTX of different tissues in DTX-LP group											Mean concentration of DTX of different tissues in DTX-IN group
time point	X	G	P	F	S	W	N	T			time point	X	G	P	F	S	W	N	T
30min	1.83582	4.7703	5.19442	76.9721	4.58078	0.975192	1.16259	57.3066			30min	1.51467	6.04513	6.50784	6.36237	7.87612	1.7965	1.06759	5.83461
1.5h	2.03931	5.87319	4.90934	50.4462	7.92836	3.00877	0.825406	48.4764			1.5h	1.7688	6.21732	8.28831	4.95599	8.16011	3.48914	1.43132	8.43387
4h	0.831769	5.79586	7.22339	39.872	6.44244	1.58847	0.548038	33.7979			4h	2.45075	7.41411	13.7372	5.29719	9.64282	3.47779	0.775215	6.19939
8h	1.33086	4.97824	8.9894	39.4171	2.56819	1.09952	0.645456	32.0477			8h	0.592705	5.69526	9.87779	12.1149	3.87575	0.816666	0.947239	9.16431
12h	1.07811	1.70953	5.96638	28.028	4.27273	0.883494	0.498239	28.9328			12h	1.43782	3.53439	7.61078	3.89098	8.68709	1.05758	0.283887	4.72426
	SD of DTX of different tissues in DTX-LP group											SD of DTX of different tissues in DTX-IN group
time point	X	G	P	F	S	W	N	T			time point	X	G	P	F	S	W	N	T
30min	0.198176	0.33367	2.19996	3.98769	0.996867	0.195738	0.481221	9.29918			30min	0.612201	0.776531	0.659844	1.06372	0.734638	1.28218	0.487942	1.3909
1.5h	0.409014	3.01443	0.172068	5.46488	1.02715	1.53396	0.104943	4.21114			1.5h	0.459606	0.604437	1.64707	0.29168	0.745911	0.135142	0.458307	0.657294
4h	0.111389	1.03418	1.09664	3.88815	1.75577	0.178439	0.417367	2.23223			4h	0.724967	0.198559	0.722082	0.843362	0.868892	0.307297	0.158958	0.848466
8h	0.341236	0.396307	1.97304	8.5157	0.101132	0.44658	0.11817	2.37015			8h	0.132579	0.928776	1.33972	1.39836	0.792241	0.0267548	0.472194	0.298443
12h	0.0677203	0.491998	1.12959	4.10062	0.553486	0.20523	0.0702753	2.01054			12h	0.495674	0.378567	0.476229	0.280813	0.40598	0.190608	0.0950496	0.496082

## Sheet: Fig.6D,E,F
Flow cytometry
	late	early	total
control	0.2726	0.0498	0.3224	0.296433	0.0380345
	0.2823	0.0483	0.3306
	0.1329	0.0954	0.2283
	0.2458	0.0633	0.3091
	0.2172	0.0599	0.2771
	0.2585	0.0526	0.3111
DTX-IN group	0.3514	0.0903	0.4417	0.432333	0.0213425
	0.3483	0.0939	0.4422
	0.328	0.0958	0.4238
	0.3661	0.0882	0.4543
	0.2979	0.0957	0.3936
	0.3505	0.0879	0.4384
DTX-LP group	0.6584	0.1186	0.777	0.687533	0.0590087
	0.4611	0.1415	0.6026
	0.5836	0.1069	0.6905
	0.5347	0.1135	0.6482
	0.6072	0.1043	0.7115
	0.5716	0.1238	0.6954
control group	0.296433	0.0380345
DTX-IN group	0.432333	0.0213425
DTX-LP group	0.687533	0.0590087
TUNEL
	The apoptosis（%）
control group	0.078	0.0788333	0.0101472
	0.081
	0.064
	0.089
	0.09
	0.071
DTX-IN group	0.119	0.117333	0.0106708
	0.108
	0.127
	0.132
	0.113
	0.105
DTX-LP group	0.129	0.139167	0.00941099
	0.131
	0.142
	0.134
	0.146
	0.153
control group	0.0788333	0.0101472
DTX-IN group	0.117333	0.0106708
DTX-LP group	0.139167	0.00941099
PCNA
	The proliferation（%）
control group	0.302	0.417	0.0822071
	0.381
	0.518
	0.495
	0.367
	0.439
DTX-IN group	0.191	0.210833	0.0335703
	0.163
	0.215
	0.236
	0.202
	0.258
DTX-LP group	0.117	0.156167	0.0265888
	0.162
	0.187
	0.134
	0.179
	0.158
control group	0.417	0.0822071
DTX-IN group	0.210833	0.0335703
DTX-LP group	0.156167	0.0265888

## Sheet: Fig.9B and C
changes of body weight
		week
	group	2(before administration)	3(after first administration)	4(after second administration)	5(after three administration)	6(after four administration)	7(after five administration)	8(after six administration)
	control group	2.6	2.6	2.4	1.95	death	death	death
		2.4	2.25	2.05	1.9	1.8	death	death
		2.5	2.4	2.4	2.35	2.15	1.8	death
		2.3	2.2	2.1	2	1.9	1.7	1.55
	DTX-IN group	2.3	2.3	2.2	2.25	2.15	death	death
		2.3	2.25	2.1	2.05	2.1	1.85	death
		2.6	2.4	2.4	2.3	2.3	2.05	1.9
		2.55	2.4	2.35	2.2	2.15	2.05	1.95
	DTX-LP group	2.2	2.2	2.05	1.9	1.85	1.9	1.8
		2.6	2.45	2.4	2.25	2.3	2.35	death
		2.5	2.4	2.35	2.4	2.35	2.3	2.2
		2.4	2.35	2.2	2.1	2.05	2.05	2
group	week(Mean)
	2	3	4	5	6	7	8
control group	2.45	2.3625	2.2375	2.05	1.95	1.75	1.55
DTX-IN group	2.4375	2.3375	2.2625	2.2	2.175	1.98333	1.925
DTX-LP group	2.425	2.35	2.25	2.1625	2.1375	2.15	2
group	week(SD)
	2	3	4	5	6	7	8
control group	0.129099	0.179699	0.188746	0.204124	0.180278	0.0707107	0
DTX-IN group	0.160078	0.075	0.137689	0.108012	0.0866025	0.11547	0.0353553
DTX-LP group	0.170783	0.108012	0.158114	0.2136	0.232289	0.212132	0.2
	group	survival time(d)	Mean	SD
	control group	30	41	11.1355
		56
		36
		42
	DTX-IN group	42	56	11.9164
		54
		71
		57
	DTX-LP group	122	92.25	21.762
		70
		86
		91
